# Supplementary material for: Metasurface-Based Phosphor-Converted Micro-LED Architecture for Displays—Creating Guided Modes for Enhanced Directionality
Source: ACS Nano. 2024 Dec 23;19(1):1238–50. doi: 10.1021/acsnano.4c13472 (PMC11752504; doi:10.1021/acsnano.4c13472)
Supplement: Supplementary file 2 — nn4c13472_si_002.zip [file nn4c13472_si_002.zip]

Archive with 14 entries (13 files):
- Observations/
- __MACOSX/._Observations
- Observations/.DS_Store
- __MACOSX/Observations/._.DS_Store
- Observations/3_Fourier_Spacer_Corrugation.mp4
- __MACOSX/Observations/._3_Fourier_Spacer_Corrugation.mp4
- Observations/2_Dispersion_OnlySpacer.mp4
- __MACOSX/Observations/._2_Dispersion_OnlySpacer.mp4
- Observations/4_Dispersion_Spacer_Corrugation.mp4
- __MACOSX/Observations/._4_Dispersion_Spacer_Corrugation.mp4
- Observations/1_Fourier_OnlySpacer.mp4
- __MACOSX/Observations/._1_Fourier_OnlySpacer.mp4
- Observations/README.txt
- __MACOSX/Observations/._README.txt
