# Supplementary material for: Metasurface-Based Phosphor-Converted Micro-LED Architecture for Displays—Creating Guided Modes for Enhanced Directionality
Source: ACS Nano. 2024 Dec 23;19(1):1238–50. doi: 10.1021/acsnano.4c13472 (PMC11752504; doi:10.1021/acsnano.4c13472)
Supplement: Supplementary file 2 — nn4c13472_si_002.zip [file nn4c13472_si_002.zip › Observations/README.txt]

* The files contain all the measurements (Fourier and dispersion) for all spacer heights, both with and without corrugation.
** This is connected with the manuscript named: Metasurface based phosphor-converted
micro-LED architecture for displays – creating guided modes for
enhanced directionality


*** This is .mp4 files. You can access it using an video software
